# Supplementary material for: Gut Microbiome Signatures Across Migratory, Sedentary, and Aquaculture Ecotypes of Coilia nasus
Source: Animals (Basel). 2026 Mar 7;16(5):840. doi: 10.3390/ani16050840 (PMC12984786; doi:10.3390/ani16050840)
Supplement: Supplementary file 1 [file animals-16-00840-s001.zip › Supplementary Material S2.xlsx]

## Sheet: Sheet1
Table S1 Dominant bacterial taxa in the intestinal microbiota of Coilia nasus
Domain	Taxon	Oa_Avg
Phylum	Firmicutes	0.411966
	Proteobacteria	0.32971
	Actinobacteriota	0.132081
	Cyanobacteria	0.0487153
Class	Clostridia	0.3745
	Gammaproteobacteria	0.255616
	Actinomycetia	0.10885
	Alphaproteobacteria	0.0740879
	Cyanobacteriia	0.0469847
Order	Clostridiales	0.290593
	Enterobacterales_A	0.108305
	Pseudomonadales	0.105086
	Peptostreptococcales	0.0767535
	Actinomycetales	0.0468517
Family	Clostridiaceae	0.288112
	Peptostreptococcaceae	0.0763873
	Enterobacteriaceae_A	0.0704544
	Pseudomonadaceae	0.0646165
	Cyanobiaceae	0.0406226
Genus	Clostridium_T	0.22891
	Plesiomonas	0.0526201
	Clostridium_P	0.050352
	Pseudomonas_E	0.0361149
	Acinetobacter	0.0314666
Species	s_Clostridium_T thermobutyricum	0.188292
	Plesiomonas shigelloides	0.0524862
	Clostridium_P massiliamazoniense	0.0391029
	Pseudomonas_E_647464 veronii	0.0115601
	Longivirga aurantiaca	0.0112009

## Sheet: Sheet2
Table S2 Post-hoc test table of Alpha diversity index
Chao 1					Simpson
Group	MMP	MFP	AP		Group	MMP	MFP	AP
MFP	0.03	NA	NA		MFP	0.011	NA	NA
AP	0.9	0.0028	NA		AP	1	0.011	NA
SP	0.36	2.6e-14	0.9		SP	1	1.7e-05	1
Shannon					Faith_pd
Group	MMP	MFP	AP		Group	MMP	MFP	AP
MFP	0.067	NA	NA		MFP	0.025	NA	NA
AP	0.7	0.7	NA		AP	0.089	7e-05	NA
SP	0.54	0.22	0.93		SP	0.034	9.8e-14	0.8

## Sheet: Sheet3
Table S3 Beta diversity deffierence analysis
PERMANOVA
Table	Df	SumsOfSqs	MeanSqs	F.Model	R2	Pr(>F)
Treat1	3	9.9345	3.3115	7.8422	0.0785	0.001
Residuals	276	116.546	0.4223	NA	0.9215	NA
Total	279	126.481	NA	NA	1	NA
	Deffierence_Tests
	Group	method	Pvalue	adjustMethod	Padjust
	ALL	Kruskal-Wallis test	0	BH	0
	MMP	Kruskal-Wallis test	1.34e-173	BH	1.34e-173
	MFP	Kruskal-Wallis test	6.88e-121	BH	6.88e-121
	AP	Kruskal-Wallis test	2.38e-220	BH	2.38e-220
	SP	Kruskal-Wallis test	0	BH	0
	post_hoc_Test
	variable	Group1	Group2	Value
	ALL	MFP	MMP	2.35106e-101
	ALL	AP	MMP	0.628748
	ALL	AP	MFP	2.75882e-95
	ALL	SP	MMP	5.9813e-11
	ALL	SP	MFP	0
	ALL	SP	AP	3.29341e-09
	MMP	MFP	MMP	1.23987e-169
	MMP	AP	MMP	3.44189e-106
	MMP	AP	MFP	0.781137
	MMP	SP	MMP	3.26342e-144
	MMP	SP	MFP	3.05634e-07
	MMP	SP	AP	0.00274462
	MFP	MFP	MMP	1.50137e-44
	MFP	AP	MMP	3.65804e-55
	MFP	AP	MFP	1.05911e-09
	MFP	SP	MMP	4.34029e-104
	MFP	SP	MFP	1.11458e-39
	MFP	SP	AP	0.358682
	AP	MFP	MMP	2.42456e-26
	AP	AP	MMP	7.52405e-133
	AP	AP	MFP	3.38595e-98
	AP	SP	MMP	3.06053e-106
	AP	SP	MFP	1.38755e-90
	AP	SP	AP	1.08844e-26
	SP	MFP	MMP	3.79082e-126
	SP	AP	MMP	0
	SP	AP	MFP	6.89022e-152
	SP	SP	MMP	0
	SP	SP	MFP	0
	SP	SP	AP	1.57914e-51

## Sheet: Sheet4
Table S4 Results of Venn diagrams
Results of Venn diagrams at the Phylum level
Seawater migration type	Freshwater migration type	Breeding type	Freshwater settlement type	Count	ID
TRUE	TRUE	TRUE	TRUE	20	p_Proteobacteria, p_Firmicutes_A, p_Actinobacteriota, p_Cyanobacteria, p_Firmicutes_D, p_Verrucomicrobiota, p_Chloroflexota, p_Fusobacteriota, p_Bacteroidota, p_Planctomycetota, p_Unclassified_d_Bacteria, p_Spirochaetota, p_Acidobacteriota, p_Patescibacteria, p_Gemmatimonadota, p_Dependentiae, p_Armatimonadota, p_Myxococcota_A, p_Deinococcota, p_Desulfobacterota_G
FALSE	TRUE	TRUE	TRUE	6	p_Desulfobacterota_I, p_Bdellovibrionota_E, p_Firmicutes_C, p_Desulfobacterota_B, p_Desulfobacterota_C, p_Bdellovibrionota_C
TRUE	FALSE	TRUE	TRUE	0
FALSE	FALSE	TRUE	TRUE	3	p_Omnitrophota, p_Sumerlaeota, p_Nitrospirota_A
TRUE	TRUE	FALSE	TRUE	0
FALSE	TRUE	FALSE	TRUE	3	p_Firmicutes_G, p_Firmicutes_B, p_Methylomirabilota
TRUE	FALSE	FALSE	TRUE	0
FALSE	FALSE	FALSE	TRUE	3	p_Campylobacterota, p_WOR-3, p_Desulfobacterota_E
TRUE	TRUE	TRUE	FALSE	0
FALSE	TRUE	TRUE	FALSE	0
TRUE	FALSE	TRUE	FALSE	0
FALSE	FALSE	TRUE	FALSE	1	p_Elusimicrobiota
TRUE	TRUE	FALSE	FALSE	1	p_Eisenbacteria
FALSE	TRUE	FALSE	FALSE	0
TRUE	FALSE	FALSE	FALSE	0
Results of Venn diagrams at the genus level
Seawater migration type	Freshwater migration type	Breeding type	Freshwater settlement type	Count	ID
TRUE	TRUE	TRUE	TRUE	127	g_Clostridium_T, g_Plesiomonas, g_Unclassified_f_Peptostreptococcaceae, g_Clostridium_P, g_Pseudomonas_E, g_Acinetobacter, g_Unclassified_f_Pseudomonadaceae, g_Glutamicibacter, g_Vulcanococcus, g_Unclassified_c_Actinomycetia, g_Escherichia, g_Cutibacterium, g_Brevundimonas, g_Mycobacterium, g_Ralstonia, g_Unclassified_o_Chthoniobacterales, g_Sphingomonas_L, g_Longivirga, g_Unclassified_f_Cyanobia…
FALSE	TRUE	TRUE	TRUE	120	g_Paraclostridium, g_Synechococcus_D, g_Unclassified_f_Borreliaceae, g_Lawsonia, g_Unclassified_f_Caulobacteraceae, g_JAALKW01, g_Macrococcus_B, g_SHUY01, g_Microcystis, g_F1-60-MAGs149, g_Cyanobium_A, g_SIO2C1, g_Agrobacterium, g_Alsobacter, g_NIES-981, g_Niameybacter, g_Unclassified_f_UBA4823, g_Micrococcus, g_CG2-30-64-16, g_Rhabdothermincola, g_Ochrobactrum_A, g_VBCG01, g_67-14, g_Neobacillus…
TRUE	FALSE	TRUE	TRUE	12	g_Unclassified_f_Vicinamibacteraceae, g_UBA9339, g_VFJQ01, g_Fuerstia, g_Namhaeicola, g_GCA-2723275, g_Unclassified_p_Patescibacteria, g_PIVX01, g_Unclassified_o_Planctomycetales, g_UBA7805, g_Unclassified_f_UBA7805, g_SM23-61
FALSE	FALSE	TRUE	TRUE	129	g_RFNO01, g_Dendrosporobacter, g_Lysobacter_B, g_Micromonospora_H, g_DSQQ01, g_PALSA-647, g_SHVA01, g_Rhabdaerophilum, g_Ardenticatena, g_CADDYX01, g_UBA4655, g_DP-6, g_Methylosinus, g_Unclassified_f_Solirubrobacteraceae, g_SURF-21, g_UBA3015, g_Unclassified_f_UBA2279, g_Unclassified_f_Sporichthyaceae, g_AWTP1-30, g_Unclassified_c_Anaerolineae, g_Competibacter_A, g_Pelotalea, g_Clostridium_G, g_U…
TRUE	TRUE	FALSE	TRUE	44	g_Photobacterium, g_Aliivibrio, g_Terrisporobacter, g_Obscuribacter, g_Schleiferilactobacillus, g_Unclassified_c_Dehalococcoidia, g_Vibrio, g_Blautia_A, g_Devosia_A, g_Dorea_A, g_Achromobacter, g_Alteraurantiacibacter, g_REDI01, g_Aurantimicrobium, g_Novosphingobium, g_Aquabacterium_B, g_Nakamurella, g_Cypionkella, g_Virgibacillus_E, g_Mediterraneibacter_A, g_Variibacter, g_Unclassified_c_Spiroch…
FALSE	TRUE	FALSE	TRUE	132	g_Desemzia, g_JACTMI01, g_Stackebrandtia, g_Gemella, g_UBA3006, g_Clostridium_X, g_Sphingobacterium, g_GCA-2770975, g_Cytobacillus, g_Aquipuribacter, g_Shinella, g_Paenibacillus_C, g_Cellulosimicrobium, g_Ornithinimicrobium, g_Caproicibacter, g_DTU012, g_Malikia, g_Alcaligenes, g_CAG-269, g_DSUL01, g_Epulopiscium_B, g_Romboutsia_B, g_VFJN01, g_Massilia, g_Onthenecus, g_Paenibacillus_S, g_Unclassi…
TRUE	FALSE	FALSE	TRUE	14	g_Gemmatirosa, g_Modestobacter, g_Klebsiella, g_Marinisporobacter, g_Brochothrix, g_Unclassified_f_Methyloligellaceae, g_Ruminococcus_B, g_Roseibium, g_Arachnia, g_Acerihabitans, g_SYSU-D60009, g_Mammaliicoccus, g_Methylotenera_A, g_Mycoplasma_L
FALSE	FALSE	FALSE	TRUE	266	g_Tatlockia, g_WH-5701, g_Xenophilus, g_Faecalimonas, g_Citrobacter_A, g_Planktothrix, g_Azospira_A, g_Stoquefichus, g_UBA4142, g_Roseococcus, g_Amaricoccus, g_Variovorax, g_Veillonella_A, g_Unclassified_c_Thermoleophilia, g_Aliidongia, g_Empedobacter, g_Neorickettsia, g_Soonwooa, g_Aerococcus, g_Unclassified_f_Steroidobacteraceae, g_Collinsella, g_Yonghaparkia, g_Unclassified_f_Saccharimonadacea…
TRUE	TRUE	TRUE	FALSE	5	g_Unclassified_f_UBA1547, g_Domibacillus, g_Roseovarius, g_Rothia, g_Unclassified_f_Halieaceae
FALSE	TRUE	TRUE	FALSE	22	g_Bosea, g_Propionispira, g_Hypericibacter, g_Halomonas_E, g_Quadrisphaera, g_Brevibacterium, g_Serratia_D, g_Yersinia, g_Rhizorhabdus, g_Leuconostoc_B, g_Cellulomonas, g_Alkanindiges, g_Unclassified_f_Anaerolineaceae, g_Bdellovibrio, g_Unclassified_f_Vermiphilaceae, g_DP-1, g_DSVQ01, g_Unclassified_o_Chitinophagales, g_Brasilonema, g_Unclassified_f_Flavobacteriaceae, g_Phocaeicola_A, g_Marinicel…
TRUE	FALSE	TRUE	FALSE	1	g_Phaeodactylibacter
FALSE	FALSE	TRUE	FALSE	117	g_Cryptobacteroides, g_Unclassified_c_Kapabacteria, g_Unclassified_f_Competibacteraceae, g_Craurococcus, g_Nodosilinea, g_Truepera, g_Caldovatus, g_Marivivens, g_Tumebacillus_A, g_MYbin3, g_Contendobacter, g_Peptoniphilus_B, g_Nannocystis, g_Fuscovulum, g_HT1-32, g_Syntrophus, g_Dolichospermum, g_Pseudanabaena, g_JAACVK01, g_Unclassified_f_Coxiellaceae, g_SpSt-501, g_UBA12395, g_Oscillatoria, g_U…
TRUE	TRUE	FALSE	FALSE	25	g_Unclassified_f_Vibrionaceae, g_Granulicatella, g_Rhodococcus_C, g_Klenkia, g_Frigoribacterium, g_Sulfitobacter_E, g_Neorhizobium, g_Rubritalea, g_Brevinema, g_Bradymonas, g_Loktanella, g_Bacillus_J, g_Janibacter_A, g_Unclassified_f_Staphylococcaceae, g_UBA8914, g_Paeniglutamicibacter, g_Arenivirga, g_RSA9, g_Unclassified_f_Mycoplasmoidaceae, g_Nesterenkonia, g_Flavimarina, g_AWTP1-13, g_Acidovo…
FALSE	TRUE	FALSE	FALSE	117	g_Unclassified_f_Spirosomaceae, g_Paenarthrobacter, g_Kribbella, g_AC-14, g_Ferruginibacter, g_Georgenia, g_Iamia, g_Tsukamurella, g_Tellurimicrobium, g_Alistipes_A, g_Pradoshia, g_Tenacibaculum_A, g_LD21, g_Nitratireductor_C, g_Unclassified_f_Trueperaceae, g_UBA12049, g_UBA1417, g_Sphingopyxis, g_Comamonas_C, g_UBA4765, g_Gordonia_B, g_Phycicoccus_A, g_Clostridium_F, g_Aequorivita, g_Granulicocc…
TRUE	FALSE	FALSE	FALSE	31	g_Clostridium_Q, g_Leifsonia_A, g_Hornefia, g_Pseudochrobactrum, g_UBA1547, g_Vagococcus_D, g_UBA2767, g_WLWR01, g_Albibacterium, g_CABMKH01, g_Duganella, g_Marinicrinis, g_Culicoidibacter, g_J137, g_Tissierella_B, g_Methyloligella, g_Paenochrobactrum, g_Unclassified_f_UBA8517, g_Clostridium_K, g_Schaedlerella, g_Rubripirellula, g_RBG-16-71-46, g_Unclassified_f_Atopobiaceae, g_FW602-bin16, g_Ente…
